# Supplementary material for: Preconditioning of the motor network with repetitive navigated transcranial magnetic stimulation (rnTMS) to improve oncological and functional outcome in brain tumor surgery: a study protocol for a randomized, sham-controlled, triple-blind clinical trial
Source: Trials. 2023 Oct 4;24:638. doi: 10.1186/s13063-023-07640-2 (PMC10552254; doi:10.1186/s13063-023-07640-2)
Supplement: Supplementary file 1 — Additional file 1. [file 13063_2023_7640_MOESM1_ESM.zip]

Archive with 2 entries (2 files):
- EA2_050_19_Votum01032023_English.pdf
- EA2_050_19_Votum01032023_German.pdf
